# Supplementary material for: Differential expression of miRNAs and functional role of mir-200a in high and low productivity CHO cells expressing an Fc fusion protein
Source: Biotechnol Lett. 2021 Jun 16;43(8):1551–63. doi: 10.1007/s10529-021-03153-7 (PMC8254715; doi:10.1007/s10529-021-03153-7)
Supplement: Supplementary file 1 — Supplementary file1 (XLSX 36 kb) [file 10529_2021_3153_MOESM1_ESM.xlsx]

## Sheet: Sheet2
Accession	Gene name	Description	Anova (p)	Max fold change	Protein phenotype
G3H3A2	Ahnak2	Protein AHNAK2	0.0222397	9.4655	Up in high Qp
G3GXG4	Cyp51a1	Lanosterol 14-alpha demethylase	0.0117971	5.88818	Up in high Qp
G3H5N7	Mrps9	28S ribosomal protein S9, mitochondrial	0.0128075	5.85346	Up in high Qp
G3HUX4	Usp14	Ubiquitin carboxyl-terminal hydrolase 14	0.00177549	4.80164	Up in high Qp
G3H256	Psmd9	26S proteasome non-ATPase regulatory subunit 9	0.00282409	4.79004	Up in high Qp
G3HC35	Dap3	28S ribosomal protein S29, mitochondrial	0.0139803	4.08564	Up in high Qp
G3HKQ8	Dhx30	Putative ATP-dependent RNA helicase DHX30	0.00631415	4.01967	Up in high Qp
G3IHZ9	Mrps11	28S ribosomal protein S11, mitochondrial	0.000790439	3.89261	Up in high Qp
G3GX55	Baiap2	Brain-specific angiogenesis inhibitor 1-associated protein 2	0.00705324	3.85902	Up in high Qp
G3IFY1	Tyms	Thymidylate synthase	0.0391543	3.63989	Up in high Qp
G3H1E0	Mrps23	28S ribosomal protein S23, mitochondrial	0.00400273	3.51505	Up in high Qp
G3IGW0	Ctla2b	Protein CTLA-2-beta	0.00753933	3.44768	Up in high Qp
G3IGH9	Rab34	Ras-related protein Rab-34	0.032131	3.36188	Up in high Qp
G3HMY0	Hmgcs1	3-hydroxy-3-methylglutaryl coenzyme A synthase	0.0379695	3.32016	Up in high Qp
Q80Z93	Gja1	Gap junction protein	0.00583217	3.19875	Up in high Qp
G3I5Z8	Ecpas	Proteasome-associated protein ECM29-like	0.017173	2.93312	Up in high Qp
G3HLV8	Dnajc24	DnaJ-like subfamily C member 7	0.00557124	2.78717	Up in high Qp
G3GR90	Idi1	Isopentenyl-diphosphate Delta-isomerase 1	0.00370594	2.75756	Up in high Qp
G3H0N2	Bclaf1	Bcl-2-associated transcription factor 1	0.0115607	2.65757	Up in high Qp
G3GTU8	H920_12655	Notchless protein-like 1	0.0274313	2.61448	Up in high Qp
G3I4N5	Gabarapl2	Gamma-aminobutyric acid receptor-associated protein-like 2	0.00296396	2.48673	Up in high Qp
G3INU6	Ugdh	UDP-glucose 6-dehydrogenase	0.00775747	2.48565	Up in high Qp
G3H6Y0	Psmf1	Proteasome inhibitor PI31 subunit	0.00946842	2.48164	Up in high Qp
G3HU22	Mrto4	Ribosome assembly factor mrt4 (Fragment)	0.038882	2.4429	Up in high Qp
G3HCY7	Trmt1	tRNA (guanine(26)-N(2))-dimethyltransferase	0.0157795	2.44265	Up in high Qp
G3HGP4	Acat2	Acetyl-CoA acetyltransferase, cytosolic	0.0100122	2.38229	Up in high Qp
G3IJ02	Lrrfip1	Leucine-rich repeat flightless-interacting protein 1	0.0356302	2.35075	Up in high Qp
G3H750	Cast	Calpastatin	0.00764989	2.32902	Up in high Qp
G3GYY2	Caprin1	Caprin-1	0.0249595	2.32075	Up in high Qp
G3H9Z5	Eps8	Epidermal growth factor receptor kinase substrate 8	0.0252672	2.31849	Up in high Qp
G3HBJ9	Metap2	Methionine aminopeptidase 2	0.00377267	2.28579	Up in high Qp
G3GXD7	Elovl6	Fatty acid synthase	0.0368462	2.25576	Up in high Qp
G3I3Z1	Aip	AH receptor-interacting protein	0.0218548	2.23322	Up in high Qp
G3HCN2	Ctps1	CTP synthase	0.00513199	2.17702	Up in high Qp
G3I132	Aacs	Acetoacetyl-CoA synthetase	0.00392307	2.14887	Up in high Qp
G3GXB0	Arhgdia	Rho GDP-dissociation inhibitor 1	0.0029025	2.14721	Up in high Qp
G3HAJ9	Ccdc58	Coiled-coil domain-containing protein 58	0.0212867	2.14278	Up in high Qp
G3H5A7	Tjp1	Tight junction protein ZO-1	0.00560825	2.13898	Up in high Qp
G3H949	Txlna	Alpha-taxilin	0.00372726	2.12563	Up in high Qp
G3H134	Nifk	MKI67 FHA domain-interacting nucleolar phosphoprotein	0.00132827	2.12064	Up in high Qp
G3I0V9	Ppfibp1	Liprin-beta-1	0.0238476	2.10633	Up in high Qp
G3HCG1	Hdgfl2	Hepatoma-derived growth factor-related protein 2	0.0108802	2.08709	Up in high Qp
G3HIJ0	Gnai3	Guanine nucleotide-binding protein G(O) subunit alpha (Fragment)	0.0273764	2.0067	Up in high Qp
G3HR54	Mrps10	28S ribosomal protein S10	0.0155028	1.99848	Up in high Qp
G3HIQ0	Tars	Threonyl-tRNA synthetase, cytoplasmic	0.00793766	1.99112	Up in high Qp
G3H170	Dbn1	Drebrin	0.00654632	1.95713	Up in high Qp
G3GZD8	Dock7	Dedicator of cytokinesis protein 7	0.00304401	1.94318	Up in high Qp
G3HXV5	Nolc1	Nucleolar phosphoprotein p130	0.030989	1.93209	Up in high Qp
G3HC39	Fdps	Farnesyl pyrophosphate synthetase	0.0133771	1.92498	Up in high Qp
G3HVB6	Cluh	Clustered mitochondria protein homolog	0.0167979	1.90499	Up in high Qp
G3HWN7	Plcb4	Phosphoinositide phospholipase C (Fragment)	0.00766253	1.90101	Up in high Qp
G3H5P2	Fhl2	Four and a half LIM domains protein 2	0.0106194	1.89207	Up in high Qp
G3H412	Pcna	Proliferating cell nuclear antigen	0.0242086	1.88056	Up in high Qp
G3HE38	Prmt3	Protein arginine N-methyltransferase 3	0.0315803	1.87713	Up in high Qp
G3I6L2	Elp3	Elongator complex protein 3	0.0389695	1.87475	Up in high Qp
G3H853	Prkar1a	cAMP-dependent protein kinase type I-alpha regulatory subunit	0.0118353	1.8732	Up in high Qp
G3HUM5	Uba2	SUMO-activating enzyme subunit 2	0.00398609	1.85707	Up in high Qp
G3H7M3	Adssl1	Adenylosuccinate synthetase	0.00269145	1.85025	Up in high Qp
G3HF56	Cnn2	Calponin	0.00283468	1.83298	Up in high Qp
G3I8D0	Sugt1	Suppressor of G2 allele of SKP1-like	0.012654	1.82788	Up in high Qp
G3I8H9	Chordc1	Cysteine and histidine-rich domain-containing protein 1	0.00598511	1.82744	Up in high Qp
G3I2F2	Sf3b2	Splicing factor 3B subunit 2	0.00466163	1.82482	Up in high Qp
G3IFY8	Ubash3b	Ubiquitin-associated and SH3 domain-containing protein B	0.0286342	1.82035	Up in high Qp
G3HRE2	Acin1	Apoptotic chromatin condensation inducer in the nucleus	0.0146695	1.81966	Up in high Qp
G3HFJ5	Srpra	Signal recognition particle receptor subunit alpha	0.000698454	1.80565	Up in high Qp
G3H638	Ahsa1	Activator of 90 kDa heat shock protein ATPase-like 1	0.0144092	1.80316	Up in high Qp
G3HL16	Sf3b1	Splicing factor 3B subunit 1	0.00784344	1.78265	Up in high Qp
G3I7M1	Atxn2l	Ataxin-2-like protein	0.0199976	1.78036	Up in high Qp
G3H6U1	Ddx21	Nucleolar RNA helicase 2	0.0082258	1.77843	Up in high Qp
G3HFY9	Ube2l3	Ubiquitin-conjugating enzyme E2 L3	0.0389105	1.77623	Up in high Qp
G3IBF1	Npm1	Nucleophosmin	0.0280868	1.77576	Up in high Qp
G3HSH0	Pcnp	Mitochondrial ribonuclease P protein 1	0.0083789	1.76763	Up in high Qp
G3I8V9	Dnaja1	DnaJ-like subfamily A member 1	0.0252369	1.75975	Up in high Qp
G3I142	Sf3a1	Splicing factor 3 subunit 1	0.0395962	1.74808	Up in high Qp
G3HYU6	Polr1c	DNA-directed RNA polymerases I and III subunit RPAC1	0.0217931	1.74757	Up in high Qp
G3H5G6	Txnl4a	Thioredoxin-like protein 1	0.0230661	1.74707	Up in high Qp
G3GU75	Gcn1	Translational activator GCN1	0.00556735	1.74661	Up in high Qp
G3GRK8	Nedd4	E3 ubiquitin-protein ligase NEDD4	0.00382246	1.74498	Up in high Qp
G3GVW9	Snx5	Sorting nexin-5	0.00123483	1.74408	Up in high Qp
G3GUN0	Chd4	Chromodomain-helicase-DNA-binding protein 4	0.00710735	1.73714	Up in high Qp
F7J0L2	Srsf1	Splicing factor, arginine/serine-rich 1 (Fragment)	0.0151971	1.73522	Up in high Qp
G3HRY8	Smarca5	SWI/SNF-related matrix-associated actin-dependent regulator of chromatin subfamily A member 5	0.0139321	1.72814	Up in high Qp
G3GSW2	Mrps22	28S ribosomal protein S22, mitochondrial	0.0330481	1.71543	Up in high Qp
G3I075	Asrgl1	L-asparaginase	0.000696576	1.71072	Up in high Qp
G3I9X8	Sptan1	Spectrin alpha chain, brain	0.0140756	1.71066	Up in high Qp
G3HE03	Fhl3	Four and a half LIM domains protein 3	0.000613758	1.70029	Up in high Qp
G3HYP6	Nudc	Nuclear migration protein nudC	0.00192313	1.6928	Up in high Qp
G3IC99	Sept11	Septin-11	0.0216443	1.67706	Up in high Qp
G3HFL6	Abcg2	ATP-binding cassette sub-family G member 3	0.02213	1.66487	Up in high Qp
G3IGX9	Nsdhl	Sterol-4-alpha-carboxylate 3-dehydrogenase, decarboxylating	0.0272636	1.66261	Up in high Qp
G3GXD5	Gps1	COP9 signalosome complex subunit 1	0.00276914	1.64287	Up in high Qp
G3HSL4	Eef2	Elongation factor 2	0.0101022	1.64273	Up in high Qp
G3H8Y0	Lss	Terpene cyclase/mutase family member	0.0201166	1.64084	Up in high Qp
G3H3P1	Rab18	Ras-related protein Rab-18	0.0137665	1.64081	Up in high Qp
G3H037	Snrnp200	U5 small nuclear ribonucleoprotein 200 kDa helicase	0.0354653	1.6387	Up in high Qp
G3H3G9	Sept9	Septin-9	0.0283849	1.63331	Up in high Qp
G3H530	Snx1	Sorting nexin-1	0.00638563	1.62738	Up in high Qp
G3H627	Ppp2cb	Serine/threonine-protein phosphatase (Fragment)	0.00195493	1.62473	Up in high Qp
G3I388	Pdap1	28 kDa heat-and acid-stable phosphoprotein	0.0111818	1.62067	Up in high Qp
G3IB76	Wdr6	WD repeat-containing protein 6	0.0257149	1.61821	Up in high Qp
G3HRJ7	Ctnnd1	Catenin delta-1	0.0266872	1.61277	Up in high Qp
G3H2G5	Ppp2r1b	Serine/threonine-protein phosphatase 2A 65 kDa regulatory subunit A beta isoform	5.69147e-05	1.6114	Up in high Qp
G3H1N7	Srsf5	Splicing factor, arginine/serine-rich 5	0.0275882	1.60974	Up in high Qp
G3HCI9	Safb	Scaffold attachment factor B1	0.0297068	1.60947	Up in high Qp
G3GV47	Lrpprc	Leucine-rich PPR motif-containing protein, mitochondrial	0.00824908	1.60946	Up in high Qp
G3H1X8	Srsf4	Splicing factor, arginine/serine-rich 4	0.0104959	1.6062	Up in high Qp
G3HKC5	Srsf3	Splicing factor, arginine/serine-rich 3	0.0222791	1.59935	Up in high Qp
G3HVG9	Matr3	Matrin-3	0.0159113	1.59821	Up in high Qp
G3HMU3	Srrm1	Serine/arginine repetitive matrix protein 1	0.00770591	1.58597	Up in high Qp
G3HI96	Coro1c	Coronin	0.00610557	1.57871	Up in high Qp
G3IBK2	Flna	Filamin-A	0.0134742	1.57189	Up in high Qp
G3H5K6	Lipoamide	Pyruvate dehydrogenase E1 component subunit alpha	0.0302883	1.56954	Up in high Qp
G3IJF5	Pnn	Pinin	0.0203719	1.56735	Up in high Qp
G3GTS4	Znf207	Zinc finger protein 207	0.0069456	1.56617	Up in high Qp
G3INN8	Map1s	Microtubule-associated protein 6	0.0264322	1.56026	Up in high Qp
G3I306	Eif4g1	Eukaryotic translation initiation factor 4 gamma 1	5.83124e-05	1.55387	Up in high Qp
G3I6H3	Sf1	Splicing factor 1	0.00264274	1.55099	Up in high Qp
G3HA18	Hip1	Huntingtin-interacting protein 1	0.0145113	1.54667	Up in high Qp
G3HFB4	Sf3a2	Splicing factor 3A subunit 2	0.000672557	1.53843	Up in high Qp
G3IA32	Cops4	COP9 signalosome complex subunit 4	0.00226174	1.53593	Up in high Qp
G3IGN7	Bccip	BRCA2 and CDKN1A-interacting protein	0.00619269	1.52658	Up in high Qp
G3I518	Gfm1	Elongation factor G, mitochondrial	0.00150156	1.52546	Up in high Qp
G3HFM4	Flnb	Filamin-B	0.0228653	1.52544	Up in high Qp
G3HCL2	Tubb4a	Tubulin beta chain	0.0101492	1.52514	Up in high Qp
G3ICC2	Bag3	BAG family molecular chaperone regulator 3	0.0283097	1.52039	Up in high Qp
G3H168	Pdlim7	PDZ and LIM domain protein 7	0.018259	1.52038	Up in high Qp
G3HCT4	Ddx5	Putative ATP-dependent RNA helicase DDX5	0.020247	1.51928	Up in high Qp
G3H0F1	Man2c1	Alpha-mannosidase	0.0418148	1.51484	Up in high Qp
G3I2I9	Rpl3	60S ribosomal protein L3	0.00930598	1.51396	Up in high Qp
G3HDL6	Eef1b2	Elongation factor 1-beta	0.000865338	1.51382	Up in high Qp
G3HXA2	Bzw2	Basic leucine zipper and W2 domain-containing protein 2	0.0100942	1.51377	Up in high Qp
G3HZF4	Clic1	Chloride intracellular channel protein	0.0276842	1.50946	Up in high Qp
G3GT56	Gart	Trifunctional purine biosynthetic protein adenosine-3	0.013977	1.50833	Up in high Qp
G3HXU0	Ttll12	Tubulin--tyrosine ligase-like protein 12	0.023363	1.50756	Up in high Qp
G3HMN4	Nit2	Omega-amidase NIT2	0.0104305	1.50489	Up in high Qp
G3HUN1	Uchl5	Ubiquitin carboxyl-terminal hydrolase	0.0134674	1.50459	Up in high Qp
G3IHC7	Prmt1	Protein arginine N-methyltransferase 1	0.0175755	1.5035	Up in high Qp
G3HPE9	Eml2	Echinoderm microtubule-associated protein-like 2	0.00249947	1.50045	Up in high Qp
G3HN31	Sema3e	Semaphorin-3E	0.00293789	77.4102	Up in low Qp
G3IDP5	Cyr61	Protein CYR61	0.0135748	19.5266	Up in low Qp
G3H3P8	Hexa	Beta-hexosaminidase	0.000442548	13.5886	Up in low Qp
G3HNJ3	Clu	Clusterin	0.0233298	12.1962	Up in low Qp
G3GYG0	Pros1	Vitamin K-dependent protein S	0.000224902	11.459	Up in low Qp
G3GWD5	Wfs1	Wolframin	0.000117876	10.9437	Up in low Qp
G3GRS9	Galns	N-acetylgalactosamine-6-sulfatase	0.0021397	9.98086	Up in low Qp
G3HGW6	Lama5	Laminin subunit alpha-5	0.0268096	9.85462	Up in low Qp
G3IBF4	Htra10	Serine protease HTRA1	0.0257806	8.93039	Up in low Qp
G3IA26	Hpse	Heparanase	3.55671e-05	8.56976	Up in low Qp
G3ILF3	Gstm3	Glutathione S-transferase	0.0166169	8.21763	Up in low Qp
G3I664	Pcolce	Procollagen C-endopeptidase enhancer 1	0.0342826	7.96904	Up in low Qp
G3H2P3	Glb1	Beta-galactosidase (Fragment)	0.00361263	6.38971	Up in low Qp
G3I4W7	Ctsd	Cathepsin D	0.00282135	6.24678	Up in low Qp
G3HCX3	Dnase2	Deoxyribonuclease-2-alpha	0.00029188	5.9214	Up in low Qp
G3INF7	Gstm1	Glutathione S-transferase Mu 1	0.0139753	5.61982	Up in low Qp
G3HEY8	Sil1	Nucleotide exchange factor SIL1	0.00404298	5.42249	Up in low Qp
G3HZE3	Neu1	Sialidase-1	0.00043612	5.14496	Up in low Qp
G3IMH4	Smpd1	Sphingomyelin phosphodiesterase	0.00017704	4.7495	Up in low Qp
G3I740	Vnn1	Pantetheinase	0.0255712	4.62366	Up in low Qp
G3HFL2	Erlec1	Endoplasmic reticulum lectin 1	0.00308629	4.37656	Up in low Qp
G3GSP9	Pdia5	Protein disulfide-isomerase A5	0.000640006	4.19319	Up in low Qp
G3H604	Gla	Alpha-galactosidase A	3.41631e-05	4.11255	Up in low Qp
G3GTX5	Aplp2	Amyloid-like protein 2	0.00495137	3.84038	Up in low Qp
G3HBI1	Pxdn	Peroxidasin-like	0.0493669	3.81459	Up in low Qp
G3HCV4	Man2b1	Alpha-mannosidase	0.0180165	3.80675	Up in low Qp
G3I7V6	Mogs	Mannosyl-oligosaccharide glucosidase	0.0429964	3.68725	Up in low Qp
G3HDW4	Acot13	Acyl-coenzyme A thioesterase 13	0.00325654	3.67323	Up in low Qp
G3IL62	Nnt	NAD(P) transhydrogenase, mitochondrial	0.00250967	3.64812	Up in low Qp
G3H8Z0	Pofut2	GDP-fucose protein O-fucosyltransferase 2	0.00586915	3.56233	Up in low Qp
G3H0U6	Pdia3	Protein disulfide-isomerase A3	0.018609	3.43637	Up in low Qp
G3HII2	Tmtc3	Transmembrane and TPR repeat-containing protein 3	0.0108988	3.35036	Up in low Qp
G3I7L3	Ermp1	Endoplasmic reticulum metallopeptidase 1	0.00482236	3.33523	Up in low Qp
G3HA80	Sel1l	Protein sel-1-like 1	0.0152381	3.31449	Up in low Qp
G3IDD4	Serpinh1	Serpin H1	0.00282852	3.22084	Up in low Qp
G3I916	Them6	UPF0670 protein C8orf55-like	0.0178213	3.1612	Up in low Qp
G3I0F7	Naga	Alpha-N-acetylgalactosaminidase	7.68133e-05	3.08698	Up in low Qp
G3HEJ5	Adpgk	ADP-dependent glucokinase	8.47547e-05	3.07694	Up in low Qp
G3GXZ0	Tgm2	Protein-glutamine gamma-glutamyltransferase 2	0.0229561	3.04954	Up in low Qp
G3GX32	Creld1	Cysteine-rich with EGF-like domain protein 1	0.00844538	2.95689	Up in low Qp
Q9ERF7	Icam1	Intercellular adhesion molecule 1	0.00126547	2.94551	Up in low Qp
G3GXR7	Mapre3	Microtubule-associated protein RP/EB family member 3	0.00796245	2.93339	Up in low Qp
G3HBS9	Rab11fip3	Rab11 family-interacting protein 3	0.00761639	2.85722	Up in low Qp
G3IDU7	Gusb	Beta-glucuronidase	0.01237	2.81072	Up in low Qp
G3I7H3	H6pd	GDH/6PGL endoplasmic bifunctional protein	0.0145561	2.78286	Up in low Qp
G3HQP7	Flot1	Flotillin-1	0.00168684	2.62928	Up in low Qp
G3HHR9	Itgav	Integrin alpha-V	0.0297887	2.58078	Up in low Qp
G3HGQ1	Igf2r	Cation-independent mannose-6-phosphate receptor	0.000177943	2.54777	Up in low Qp
G3HMV7	Fuca1	Tissue alpha-L-fucosidase	0.00497295	2.5453	Up in low Qp
G3I6T1	Plbd2	Phospholipase B-like	0.00236314	2.51874	Up in low Qp
G3HFY6	Sdf2l1	Stromal cell-derived factor 2-like protein 1	0.0282822	2.49259	Up in low Qp
G3H511	Tpm1	Tropomyosin alpha-1 chain	0.00511667	2.4674	Up in low Qp
G3I1H5	Lgmn	Legumain	0.0121084	2.4386	Up in low Qp
G3HWB8	Sod1	Superoxide dismutase	0.01313	2.4156	Up in low Qp
G3HXN7	Hexb	Beta-hexosaminidase	0.000111726	2.40568	Up in low Qp
G3I2S4	Dci	3,2-trans-enoyl-CoA isomerase, mitochondrial	0.00109619	2.39818	Up in low Qp
G3I369	Glg1	Golgi apparatus protein 1	0.0179919	2.38812	Up in low Qp
G3HMQ0	Ppwd1	Peptidylprolyl isomerase	0.0129764	2.38674	Up in low Qp
G3IDT6	Pdia4	Protein disulfide-isomerase A4	0.022576	2.38439	Up in low Qp
G3GWD3	Man2b1	Alpha-mannosidase	0.00653324	2.37304	Up in low Qp
G3GRM2	Adam10	Disintegrin and metalloproteinase domain-containing protein 10	0.0285178	2.37151	Up in low Qp
G3H6H1	Nceh1	Arylacetamide deacetylase-like 1	0.0345341	2.36155	Up in low Qp
G3HZH5	H2-l	H-2 class I histocompatibility antigen, L-D alpha chain	0.00235892	2.35989	Up in low Qp
G3GZ90	Calu	Calumenin	0.00299042	2.3374	Up in low Qp
G3I2N0	Ikbip	Inhibitor of nuclear factor kappa-B kinase-interacting protein	0.00571091	2.33102	Up in low Qp
G3I3H9	Chid1	Chitinase domain-containing protein 1	0.00377354	2.32684	Up in low Qp
G3H1S2	Uggt1	UDP-glucose:glycoprotein glucosyltransferase 1	0.00512836	2.30257	Up in low Qp
G3HCX5	Gcdh	Glutaryl-CoA dehydrogenase	0.00470311	2.29743	Up in low Qp
G3HB04	Pdia6	Protein disulfide-isomerase A6	0.00432231	2.29238	Up in low Qp
G3H1D5	Scpep1	Carboxypeptidase	0.001186	2.27984	Up in low Qp
G3HGM6	Aga	N(4)-(Beta-N-acetylglucosaminyl)-L-asparaginase	0.0104104	2.2634	Up in low Qp
G3H2P1	Fbxl20	F-box/LRR-repeat protein 2	0.0152368	2.26029	Up in low Qp
G3HQM6	Hsp90b1	Endoplasmin	0.00501733	2.26005	Up in low Qp
G3I8P7	N-acetyl	N-acetylglucosamine-6-sulfatase	0.0098518	2.2583	Up in low Qp
G3H346	Arl8b	ADP-ribosylation factor-like protein 8B	0.00355137	2.21243	Up in low Qp
G3H4D2	Colgalt1	Glycosyltransferase 25 family member 1	0.00788735	2.2074	Up in low Qp
G3I8X2	Slc27a2	Long-chain-fatty-acid--CoA ligase 1	0.00567118	2.19726	Up in low Qp
G3IBB9	Shh	Nodal modulator 1 (Fragment)	0.0251945	2.17526	Up in low Qp
G3IDE4	Tpp1	Tripeptidyl-peptidase 1	0.00447622	2.16916	Up in low Qp
G3H8H7	Hsp40	DnaJ homolog subfamily C member 10	0.00332582	2.14104	Up in low Qp
G3I4L6	Pc	Pyruvate carboxylase	0.00295702	2.13965	Up in low Qp
G3H1G8	Erlin2	Erlin-2	0.0122314	2.11246	Up in low Qp
G3H7U7	Etfdh	Electron transfer flavoprotein-ubiquinone oxidoreductase, mitochondrial	0.000470284	2.11077	Up in low Qp
G3HPU1	Asph	Aspartyl/asparaginyl beta-hydroxylase (Fragment)	0.0237419	2.10799	Up in low Qp
G3HC47	Gba	Glucosylceramidase	0.0465699	2.10675	Up in low Qp
G3I1L1	Antxr2	Anthrax toxin receptor 2	0.00265708	2.10137	Up in low Qp
G3IJ99	Abcc8	ATP-binding cassette sub-family D member 3 (Fragment)	0.0109858	2.09483	Up in low Qp
G3HLX1	Atp6v0a1	V-type proton ATPase subunit a	4.85726e-05	2.09259	Up in low Qp
G3GYZ0	Pdhx	Dihydrolipoamide acetyltransferase component of pyruvate dehydrogenase complex	0.00870009	2.06991	Up in low Qp
G3I973	Hyou1	Hypoxia up-regulated protein 1	0.00165511	2.06949	Up in low Qp
G3HQY2	Acta2	Actin, aortic smooth muscle	0.0402319	2.04944	Up in low Qp
G3HGK7	Agk	Acylglycerol kinase, mitochondrial	0.00883735	2.01586	Up in low Qp
G3ILN5	Rcn3	Reticulocalbin-3	0.0138075	2.01003	Up in low Qp
G3HZA3	Chuk	Inhibitor of nuclear factor kappa-B kinase subunit alpha	0.00902178	2.00618	Up in low Qp
G3I0Q8	Myo6	Myosin-VI	0.0145529	2.00534	Up in low Qp
G3HS69	Hsp40	DnaJ-like subfamily A member 3, mitochondrial	0.0271312	2.00197	Up in low Qp
G3IN86	Dpp7	Dipeptidyl-peptidase 2	0.0110781	1.98986	Up in low Qp
G3IEB4	Ociad1	OCIA domain-containing protein 1	0.0135342	1.98728	Up in low Qp
G3I027	Trap1	Heat shock protein 75 kDa, mitochondrial	0.027375	1.9754	Up in low Qp
G3I7X1	Flot2	Flotillin-2	0.00735263	1.97484	Up in low Qp
G3HMB2	Tmed4	Transmembrane emp24 domain-containing protein 4	0.023213	1.97052	Up in low Qp
G3HCF8	Sh3gl1	Endophilin-A2	0.00597112	1.96225	Up in low Qp
G3HXK8	Pcyox1	Prenylcysteine oxidase	0.00864602	1.95367	Up in low Qp
G3HGF4	Strada	STE20-related kinase adapter protein alpha	0.0061429	1.95047	Up in low Qp
G3IIE7	Plod1	Procollagen-lysine,2-oxoglutarate 5-dioxygenase 1	0.0229749	1.94548	Up in low Qp
G3HA51	Plod3	Procollagen-lysine,2-oxoglutarate 5-dioxygenase 3	0.00607323	1.94032	Up in low Qp
G3I6P1	Gapdhs	Glyceraldehyde-3-phosphate dehydrogenase	0.00396582	1.93868	Up in low Qp
G3IEX0	Lepre1;	Prolyl 3-hydroxylase 1	0.0081519	1.93522	Up in low Qp
G3HS72	Pam16	Mitochondrial import inner membrane translocase subunit Tim16	0.00971223	1.93518	Up in low Qp
G3GZH2	Acad11	Acyl-CoA dehydrogenase family member 11	0.00855087	1.92409	Up in low Qp
G3I278	Lamb1	Laminin subunit beta-1	0.0320781	1.92381	Up in low Qp
G3HNQ5	Pld3	Phospholipase D3	0.0056915	1.91907	Up in low Qp
G3HW06	Adsl	Adenylosuccinate lyase	0.00205785	1.91704	Up in low Qp
G3HQT1	Tap2	Antigen peptide transporter 2	0.0065434	1.91481	Up in low Qp
G3HI99	Iscu	Iron-sulfur cluster assembly enzyme ISCU, mitochondrial	0.0164917	1.90822	Up in low Qp
G3H7N6	Dlst	Putative saccharopine dehydrogenase	0.0131585	1.90795	Up in low Qp
G3I9P1	Mesdc2	LDLR chaperone MESD	0.0257966	1.89923	Up in low Qp
G3HTE5	Gaa	Lysosomal alpha-glucosidase	0.0299372	1.89538	Up in low Qp
G3I6W3	Tapbp	Tapasin	0.030905	1.89183	Up in low Qp
G3GS78	Hsp40	DnaJ-like subfamily C member 3	0.000426687	1.8901	Up in low Qp
G3H9T1	Ddost	Dolichyl-diphosphooligosaccharide--protein glycosyltransferase 48 kDa subunit	0.00705319	1.8896	Up in low Qp
G3ID21	Lamp2	Lysosome membrane protein 2	0.00726748	1.88817	Up in low Qp
G3HJ24	P4ha1	Prolyl 4-hydroxylase subunit alpha-1	0.0358386	1.88747	Up in low Qp
G3I5N5	Dna	DNA topoisomerase 2	0.0147513	1.88523	Up in low Qp
G3I064	Ganab	Neutral alpha-glucosidase AB	0.00489893	1.8721	Up in low Qp
G3HCX8	Calr3	Calreticulin	0.0304601	1.87063	Up in low Qp
G3GZ89	Impdh2	Inosine-5'-monophosphate dehydrogenase	0.0226213	1.86891	Up in low Qp
G3H3L4	Cyb5r3	NADH-cytochrome b5 reductase	0.0176762	1.86425	Up in low Qp
G3IKW0	Fam114a1	Protein Noxp20 (Fragment)	0.0189529	1.85412	Up in low Qp
G3I887	Prdx5	Peroxiredoxin-5, mitochondrial	0.00508633	1.84504	Up in low Qp
G3IG44	Tubb4b	Tubulin beta chain	0.0108312	1.84467	Up in low Qp
G3HX84	Gsn	Gelsolin	0.0290893	1.84349	Up in low Qp
G3HRY2	Crot	Peroxisomal carnitine O-octanoyltransferase	0.04005	1.83809	Up in low Qp
G3HP69	Canx	Calnexin	0.0186652	1.83537	Up in low Qp
G3HQS9	Tap1	Antigen peptide transporter 1	0.00113025	1.83155	Up in low Qp
G3I220	Ckap4	Cytoskeleton-associated protein 4	0.020538	1.82695	Up in low Qp
G3H0L9	Ctsb	Cathepsin B	0.0178056	1.82687	Up in low Qp
G3HPJ9	Ptbp3	Regulator of differentiation 1	0.0211091	1.8255	Up in low Qp
G3ICL7	Kcnab2	Voltage-gated potassium channel subunit beta-2	0.0127902	1.82384	Up in low Qp
G3HJK8	Immt	MICOS complex subunit MIC60	0.0276707	1.81859	Up in low Qp
G3H1N0	Synj2bp	Synaptojanin-2-binding protein	0.0107557	1.81289	Up in low Qp
G3IFL3	Srp72	Signal recognition particle 72 kDa protein	0.00519833	1.8042	Up in low Qp
G3HT37	Acbd5	Acyl-CoA-binding domain-containing protein 5	0.00102203	1.80332	Up in low Qp
G3GXS8	Preb	Prolactin regulatory element-binding protein	0.0144378	1.80093	Up in low Qp
G3HRG8	Erp44	Endoplasmic reticulum resident protein ERp44 (Fragment)	0.0347277	1.80038	Up in low Qp
G3HID0	Rpn1	Dolichyl-diphosphooligosaccharide--protein glycosyltransferase subunit 1	0.00399346	1.79998	Up in low Qp
G3HLV1	Fkbp10	Peptidylprolyl isomerase	0.0152022	1.79636	Up in low Qp
G3H6Z8	Apmap	Adipocyte plasma membrane-associated protein	0.0176254	1.79556	Up in low Qp
G3I5A4	Anxa5	Annexin	0.00100288	1.78652	Up in low Qp
G3IMX4	Timm9	Mitochondrial import inner membrane translocase subunit Tim9	0.00210312	1.77302	Up in low Qp
G3HCJ1	Lonp1	Lon protease homolog, mitochondrial	0.0206272	1.77128	Up in low Qp
G3GWB3	Lrpap1	Alpha-2-macroglobulin receptor-associated protein	0.0221301	1.76997	Up in low Qp
G3GV85	Stt3b	Dolichyl-diphosphooligosaccharide--protein glycosyltransferase subunit STT3B	0.00321675	1.76314	Up in low Qp
G3I9G3	Cpne3	Copine-3	0.00312664	1.76104	Up in low Qp
G3GWC4	Grpel1	GrpE protein homolog	0.00495017	1.75423	Up in low Qp
G3GS14	Tmem43	Transmembrane protein 43	0.00344367	1.74954	Up in low Qp
G3IHC0	Idh1	Isocitrate dehydrogenase [NADP]	0.029155	1.74716	Up in low Qp
G3H533	Ppib	Peptidyl-prolyl cis-trans isomerase	0.0189635	1.74273	Up in low Qp
G3GRA0	Lbr	Lamin-B receptor	0.0291968	1.74205	Up in low Qp
G3HJM2	Gars	Glycyl-tRNA synthetase	0.0148818	1.73993	Up in low Qp
G3HCV1	Ccdc47	Coiled-coil domain-containing protein 47	0.0041597	1.73327	Up in low Qp
G3HS21	Ak3	GTP:AMP phosphotransferase AK3, mitochondrial	0.0117471	1.72923	Up in low Qp
G3GWR2	Vdac2	Voltage-dependent anion-selective channel protein 2	0.0126652	1.7188	Up in low Qp
G3HP11	Nipsnap	Protein NipSnap-like 1	0.0180646	1.71286	Up in low Qp
G3IAY3	Sec23ip	SEC23-interacting protein	0.00605395	1.70952	Up in low Qp
G3I069	Mta2	Metastasis-associated protein MTA2	0.00393259	1.70752	Up in low Qp
G3I3B6	Stim1	Stromal interaction molecule 1	0.00630569	1.70183	Up in low Qp
G3I5V9	Pex14	Peroxisomal membrane protein PEX14 (Fragment)	0.0173962	1.70041	Up in low Qp
G3H1E5	Dynll2	Dynein light chain	0.00737113	1.69279	Up in low Qp
G3HH22	Chchd3	MICOS complex subunit	0.00298461	1.69138	Up in low Qp
G3HMX6	Nnt	NAD(P) transhydrogenase, mitochondrial	0.00617197	1.68445	Up in low Qp
G3GUB3	Slc25a12	Calcium-binding mitochondrial carrier protein Aralar1	0.00757712	1.67638	Up in low Qp
G3GX17	Galnt2	Polypeptide N-acetylgalactosaminyltransferase	0.0313461	1.67497	Up in low Qp
G3GW11	Scp2	Non-specific lipid-transfer protein	0.00767097	1.66898	Up in low Qp
G3H3Q1	Pklr	Pyruvate kinase	0.0444805	1.66583	Up in low Qp
G3HLW9	Stat3	Signal transducer and activator of transcription	0.00177744	1.65443	Up in low Qp
G3HBM4	Slc25a13	Calcium-binding mitochondrial carrier protein Aralar2	0.00495629	1.65021	Up in low Qp
G3HTM8	Tmed7	Transmembrane emp24 domain-containing protein 7	0.00258816	1.64886	Up in low Qp
G3HUI7	Lman1	Protein ERGIC-53	0.00339396	1.64573	Up in low Qp
G3H194	Cltb	Clathrin light chain (Fragment)	0.0255685	1.64562	Up in low Qp
G3H7R4	Prdx3	Thioredoxin-dependent peroxide reductase	0.0196857	1.63533	Up in low Qp
G3HI57	Mlec	Malectin	0.00324968	1.62994	Up in low Qp
G3HYG7	Dnajb11	DnaJ-like subfamily B member 11	0.04033	1.62787	Up in low Qp
G3HH11	Cmas	N-acylneuraminate cytidylyltransferase	0.0317022	1.61681	Up in low Qp
G3GTG7	Fdxr	NADPH:adrenodoxin oxidoreductase, mitochondrial	0.0277399	1.61458	Up in low Qp
G3H559	Man2a1	Alpha-mannosidase	0.0233629	1.60977	Up in low Qp
G3HZM3	Atp6v0d1	V-type proton ATPase subunit	0.00596802	1.60901	Up in low Qp
G3HMB4	Ogdh	2-oxoglutarate dehydrogenase E1 component, mitochondrial	0.00255999	1.59757	Up in low Qp
G3HI59	Acads	Short-chain specific acyl-CoA dehydrogenase	0.00810838	1.59449	Up in low Qp
G3HAR4	Nfs1	Cysteine desulfurase, mitochondrial	0.0207801	1.59093	Up in low Qp
G3IM98	Sec11	Signal peptidase complex subunit 2	0.0173142	1.58903	Up in low Qp
G3H697	Prkcsh	Glucosidase 2 subunit beta	0.000739645	1.58659	Up in low Qp
G3IDU3	Apoo	MICOS complex subunit	0.0351729	1.58518	Up in low Qp
G3HA23	Mdh2	Malate dehydrogenase (Fragment)	0.021932	1.58053	Up in low Qp
G3IB81	Slc25a20	Mitochondrial carnitine/acylcarnitine carrier protein	0.0296574	1.57908	Up in low Qp
G3I334	Hadh	Hydroxyacyl-coenzyme A dehydrogenase, mitochondrial	0.0167147	1.57431	Up in low Qp
G3H8Z9	Atp1a3	Sodium/potassium-transporting ATPase subunit alpha	0.0125272	1.57268	Up in low Qp
G3H155	H2afy; loc100771856	Core histone macro-H2A.1	0.0150865	1.5666	Up in low Qp
G3GV81	Gpd1	Glycerol-3-phosphate dehydrogenase [NAD(+)]	0.0216284	1.55898	Up in low Qp
G3GR85	Pitrm1	Presequence protease	0.0224646	1.55767	Up in low Qp
G3HV73	Parp; parp1	Poly [ADP-ribose] polymerase	0.00142027	1.54997	Up in low Qp
G3H935	Yars	Tyrosine--tRNA ligase	0.00240859	1.54779	Up in low Qp
G3H6Z4	Pygb	Alpha-1,4 glucan phosphorylase	0.0298334	1.54644	Up in low Qp
G3HRP3	Cs	Citrate synthase	0.0174808	1.53676	Up in low Qp
G3HXL6	Gmcl1	Annexin	0.0103459	1.52681	Up in low Qp
G3I7I9	Stt3a	Dolichyl-diphosphooligosaccharide--protein glycosyltransferase subunit STT3A	0.00477594	1.52511	Up in low Qp
G3HRR7	Timm44	Mitochondrial import inner membrane translocase subunit TIM44	0.0181397	1.52037	Up in low Qp
G3GZA9	Rcn1	Reticulocalbin-1 (Fragment)	0.00342771	1.51999	Up in low Qp
G3GWP7	Camk2g	Calcium/calmodulin-dependent protein kinase type II gamma chain	0.00790841	1.51989	Up in low Qp
G3HG98	Lamtor2	Mitogen-activated protein-binding protein-interacting protein	0.0156546	1.51966	Up in low Qp
G3I2Y1	Got2	Aspartate aminotransferase	0.0308405	1.51904	Up in low Qp
G3HMV6	Hmgcl	Hydroxymethylglutaryl-CoA lyase, mitochondrial	0.0279698	1.51306	Up in low Qp
G3HGL0	Ssbp1	Single-stranded DNA-binding protein, mitochondrial	0.00303069	1.50952	Up in low Qp
G3H7F9	Nans	Sialic acid synthase	0.00540367	1.50929	Up in low Qp
G3H066	Atp6v1a	V-type proton ATPase catalytic subunit A	0.00153013	1.5088	Up in low Qp
G3HW36	Shmt2	Serine hydroxymethyltransferase	0.0201515	1.50861	Up in low Qp
G3IIZ6	Smc3	Structural maintenance of chromosomes protein 3	0.034026	1.50846	Up in low Qp
